# Supplementary material for: The Role of Nanoengineered Biochar Activated with Fe for Sulfanilamide Removal from Soils and Water
Source: Molecules. 2022 Nov 1;27(21):7418. doi: 10.3390/molecules27217418 (PMC9657491; doi:10.3390/molecules27217418)
Supplement: Supplementary file 1 [file molecules-27-07418-s001.zip]

Archive with 1 entries (1 files):
- molecules-1968597-supplementary.pdf
